# Supplementary material for: Impacts of experimental advisory exit speed sign on traffic speeds for freeway exit ramp
Source: PLoS One. 2019 Nov 20;14(11):e0225203. doi: 10.1371/journal.pone.0225203 (PMC6867653; doi:10.1371/journal.pone.0225203)
Supplement: S1 File — (XLSX) [file pone.0225203.s001.xlsx]

## Sheet: Site 1-before
	Speed at various section									Deceleration rate
NO	S1	S2	S3	S4	S5	S6	S7			S1-2	S2-3	S3-4	S4-5	S5-6	S6-7
1	96	90	86.4	83.1	80	72	59			0.107639	0.181481	0.663996	1.2004	2.88699	0.821277
2	87	83.0769	80	73.6	72	65.4545	54			0.0643542	0.143397	1.16695	0.553086	2.13605	0.659866
3	94	93.913	90	84.3	80	65.4545	56			0.00157603	0.205664	1.17938	1.67733	5.02304	0.55377
4	115	113.684	108	95.3	80	65.4545	53			0.029022	0.360111	3.06495	6.36774	5.02304	0.711467
5	127	120	113.684	111.6	110.769	102.857	87			0.166763	0.421782	0.557383	0.438598	4.01289	1.45187
6	110	108	108	104.5	96	90	75			0.0420525	0	0.882894	4.04618	2.64957	1.19358
7	104	98.1818	86.4	88.4	90	72	52			0.113458	0.621488	-0.415005	-0.677683	6.92308	1.19599
8	93	90	90	86.9	84.7059	65.4545	43			0.0529514	0	0.650985	0.89393	6.86322	1.17443
9	92	90	86.4	89.6	90	84.7059	73			0.035108	0.181481	-0.668566	-0.17056	2.1959	0.890281
10	105	108	102.857	99.6	96	80	71			-0.0616319	0.309902	0.782801	1.67179	6.68566	0.655382
11	106	102.857	102.857	89.5	84.7059	72	60			0.063311	0	3.05003	1.98282	4.72718	0.763889
12	113	108	102.857	93.4	90	72	66			0.106578	0.309902	2.20327	1.48044	6.92308	0.399306
13	88	83.0769	77.1429	74.8	72	60	50			0.0812331	0.271706	0.422579	0.975878	3.76068	0.530478
14	79	72	69.6774	71.7	72	65.4545	61			0.101948	0.0940378	-0.339444	-0.10235	2.13605	0.271652
15	101	98.1818	93.913	86.6	84.7059	75.7895	62			0.0541407	0.234342	1.56707	0.770355	3.39754	0.916302
16	103	102.857	98.1818	84.1	80	75.7895	68			0.00283644	0.268611	3.04708	1.59736	1.55735	0.540145
17	110	108	108	98.9	90	80	77			0.0420525	0	2.23503	3.99148	4.03609	0.227141
18	123	120	108	94.2	84.7059	75.7895	61			0.0703125	0.781893	3.31239	4.03265	3.39754	0.975619
19	128	127.059	113.684	103.7	84.7059	72	66			0.0231535	0.920166	2.57646	8.49621	4.72718	0.399306
20	74	72	72	67.3	62.6087	57.6	45			0.0281636	0	0.777196	1.44692	1.42946	0.623437
21	85	80	77.1429	74.8	72	62.6087	48			0.0795718	0.128309	0.422579	0.975878	3.00131	0.779248
22	90	86.4	80	76.9	72	62.6087	48			0.06125	0.304344	0.577386	1.73222	3.00131	0.779248
23	82	80	61.7143	62.4	62.6087	51.4286	48			0.03125	0.740554	-0.101029	-0.0619392	3.02695	0.164399
24	94	90	86.4	89.7	90	80	60			0.0709877	0.181481	-0.68985	-0.127991	4.03609	1.35031
25	104	98.1818	98.1818	85.9	80	72	60			0.113458	0	2.68383	2.32386	2.88699	0.763889
26	97	90	86.4	83.8	80	72	60			0.126254	0.181481	0.525309	1.47778	2.88699	0.763889
27	107	102.857	98.1818	91.4	84.7059	80	66			0.083855	0.268611	1.52625	2.79884	1.84019	0.985725
28	105	102.857	102.857	94.7	90	84.7059	70			0.0429599	0	1.91299	2.06099	2.1959	1.09717
29	118	113.684	108	101.8	96	80	66			0.096441	0.360111	1.54411	2.72374	6.68566	0.985725
30	115	108	98.1818	94.9	90	72	54			0.150559	0.578512	0.752207	2.15102	6.92308	1.09375
31	100	93.913	90	85.7	84.7059	75.7895	67			0.113845	0.205664	0.896854	0.402193	3.39754	0.605249
32	106	98.1818	90	85.1	90	84.7059	75			0.153967	0.440006	1.01851	-2.03701	2.1959	0.747534
33	113	108	98.1818	97.2	96	90	71			0.106578	0.578512	0.227718	0.550427	2.64957	1.47521
34	116	108	102.857	95.6	90	72	52			0.17284	0.309902	1.70968	2.46762	6.92308	1.19599
35	107	102.857	102.857	92.5	90	84.7059	78			0.083855	0	2.40188	1.08321	2.1959	0.52618
36	109	102.857	98.1818	94.8	90	80	69			0.125522	0.268611	0.774726	2.10598	4.03609	0.790413
37	89	86.4	86.4	87.1	90	84.7059	65			0.0439853	0	-0.144171	-1.21935	2.1959	1.42269
38	86	83.0769	80	79.4	80	72	55			0.0476683	0.143397	0.113533	-0.227066	2.88699	1.04118

## Sheet: Site 1-after
	Speed at various section									Deceleration rate
NO	S1	S2	S3	S4	S5	S6	S7			S1-2	S2-3	S3-4	S4-5	S5-6	S6-7
1	105	98.1818	98.1818	87.5	80	72	55			0.133616	0	2.35449	2.98255	2.88699	1.04118
2	97	102.857	93.913	82.1	75.7895	72	66			-0.112904	0.502953	2.46825	2.36554	1.32964	0.399306
3	91	93.913	90	74.9	65.4545	57.6	41			-0.0519541	0.205664	2.95583	3.14747	2.29472	0.789333
4	103	98.1818	93.913	84.8	75.7895	68.5714	62			0.0934925	0.234342	1.93331	3.43541	2.47389	0.413793
5	85	80	80	76.1	68.5714	60	55			0.0795718	0	0.722685	2.58587	2.61643	0.277296
6	89	86.4	83.0769	79.4	75.7895	72	70			0.0439853	0.160947	0.709182	1.33028	1.32964	0.13696
7	105	102.857	98.1818	87.4	84.7059	72	65			0.0429599	0.268611	2.37525	1.10084	4.72718	0.462481
8	87	83.0769	80	76.4	72	65.4545	61			0.0643542	0.143397	0.668376	1.55024	2.13605	0.271652
9	102	98.1818	90	82.5	72	65.4545	57			0.0737202	0.440006	1.53579	3.8515	2.13605	0.499275
10	103	98.1818	86.4	80.7	75.7895	72	72			0.0934925	0.621488	1.13066	1.82442	1.32964	0
11	99	93.913	93.913	85.3	80	72	69			0.0946509	0	1.83235	2.07999	2.88699	0.203993
12	101	98.1818	93.913	89	84.7059	80	67			0.0541407	0.234342	1.06679	1.77092	1.84019	0.921586
13	76	67.5	65.4545	67.6	68.5714	60	53			0.117646	0.0777185	-0.338868	-0.314057	2.61643	0.381462
14	106	98.1818	93.913	89.5	84.7059	80	73			0.153967	0.234342	0.960838	1.98282	1.84019	0.516493
15	98	93.913	93.913	87.3	84.7059	80	60			0.0756501	0	1.42257	1.05936	1.84019	1.35031
16	104	98.1818	90	86.1	80	72	57			0.113458	0.440006	0.815278	2.40553	2.88699	0.93316
17	70	63.5294	61.7143	59.2	57.6	48	44			0.0833347	0.0649672	0.360889	0.443685	2.40684	0.177469
18	87	83.0769	77.1429	69.4	57.6	49.6552	45			0.0643542	0.271706	1.34694	3.55793	2.02309	0.212498
19	97	93.913	86.4	78.9	72	65.4545	49			0.0568422	0.387146	1.47169	2.47201	2.13605	0.908226
20	98	93.913	86.4	79.8	72	68.5714	61			0.0756501	0.387146	1.30214	2.81111	1.14425	0.47311
21	127	120	113.684	97.2	90	80	75			0.166763	0.421782	4.12661	3.2	4.03609	0.373746
22	98	93.913	86.4	88.5	90	84.7059	65			0.0756501	0.387146	-0.436004	-0.635684	2.1959	1.42269
23	84	77.1429	72	71.5	72	65.4545	60			0.106576	0.219199	0.0851733	-0.170347	2.13605	0.330005
24	89	86.4	83.0769	82.4	80	72	60			0.0439853	0.160947	0.132971	0.925356	2.88699	0.763889
25	107	98.1818	98.1818	86.5	75.7895	72	59			0.174511	0	2.56104	4.12679	1.32964	0.821277
26	112	108	102.857	96.2	90	80	65			0.0848765	0.309902	1.57307	2.74084	4.03609	1.0489
27	77	74.4828	74.4828	70.5	65.4545	62.6087	54			0.0367784	0	0.68546	1.62857	0.865263	0.484109
28	110	102.857	93.913	91.6	90	80	59			0.146644	0.502953	0.509378	0.689839	4.03609	1.4077
29	95	90	83.0769	84.2	84.7059	72	61			0.0892168	0.342428	-0.223011	-0.202864	4.72718	0.705536
30	102	98.1818	90	84.6	75.7895	72	63			0.0737202	0.440006	1.11923	3.35498	1.32964	0.585938
31	112	108	98.1818	96.1	90	80	73			0.0848765	0.578512	0.480128	2.69518	4.03609	0.516493
32	91	86.4	86.4	79.6	75.7895	72	68			0.0787076	0	1.33998	1.40578	1.32964	0.270062
33	119	113.684	102.857	85.1	72	68.5714	67			0.1193	0.670013	3.96199	4.88606	1.14425	0.10274
34	73	72	69.6774	60.4	48	36	54			0.0139853	0.0940378	1.43255	3.19126	2.39316	-0.78125
35	103	98.1818	98.1818	86.1	80	75.7895	71			0.0934925	0	2.643	2.40553	1.55735	0.339045
36	99	93.913	86.4	84.4	80	72	67			0.0946509	0.387146	0.405508	1.71738	2.88699	0.335166
37	73	69.6774	65.4545	67.1	68.5714	62.6087	54			0.0457231	0.163079	-0.258918	-0.473957	1.85706	0.484109
38	114	113.684	102.857	89.8	80	72	55			0.00693483	0.670013	2.98617	3.95071	2.88699	1.04118
39	106	102.857	98.1818	87.2	84.7059	72	63			0.063311	0.268611	2.4167	1.01793	4.72718	0.585938
40	78	72	72	66.1	60	57.6	51			0.0868056	0	0.967225	1.82623	0.670085	0.34566
41	86	80	77.1429	76.5	75.7895	68.5714	57			0.0960648	0.128309	0.117249	0.256899	2.47389	0.700733

## Sheet: Site 2-before
	Speed at various section									Deceleration rate
NO	S1	S2	S3	S4	S5	S6	S7			S1-2	S2-3	S3-4	S4-5	S5-6	S6-7
1	90	80	73.6364	65	53.3333	30	35			0.163966	0.314328	0.769878	1.77541	2.50057	-0.139318
2	82	80	73.6364	66	60	55.3846	36			0.03125	0.314328	0.685644	0.972222	0.684856	0.759369
3	92	83.0769	81	72	65.4545	53.3333	37			0.150678	0.10956	0.885417	1.15702	1.85166	0.632478
4	77	74.4828	73.6364	64	57.6	41.1429	40			0.0367784	0.0403058	0.852825	1.00082	2.0898	0.0397525
5	91	86.4	81	76	65.4545	53.3333	40			0.0787076	0.290625	0.504758	1.91834	1.85166	0.533455
6	87	83.0769	81	78	68.5714	51.4286	41			0.0643542	0.10956	0.306713	1.77721	2.6455	0.413194
7	95	93.913	90	82	68.5714	53.3333	41			0.0198052	0.231372	0.884774	2.60026	2.38888	0.498733
8	83	77.1429	73.6364	65	53.3333	43.6364	42			0.0904687	0.16998	0.769878	1.77541	1.20925	0.0600704
9	97	93.913	81	71	55.3846	48	42			0.0568422	0.726164	0.977366	2.53799	0.98181	0.231481
10	82	74.4828	73.6364	68	65.4545	48	42			0.113457	0.0403058	0.513319	0.43686	2.54668	0.231481
11	88	83.0769	81	75	62.6087	51.4286	42			0.0812331	0.10956	0.601852	2.19284	1.6396	0.377614
12	87	83.0769	81	73	60	49.6552	43			0.0643542	0.10956	0.792181	2.22351	1.4588	0.264333
13	73	67.5	67.5	63	57.6	51.4286	43			0.0745322	0	0.377604	0.8375	0.865306	0.341177
14	80	74.4828	73.6364	65	60	55.3846	43			0.0822067	0.0403058	0.769878	0.803755	0.684856	0.522315
15	95	90	81	72	68.5714	55.3846	43			0.0892168	0.494792	0.885417	0.619803	2.10209	0.522315
16	105	104.096	90	82	72	57.6	43			0.0182236	0.879648	0.884774	1.98045	2.4	0.629612
17	79	72	67.5	60	55.3846	45	44			0.101948	0.201823	0.614873	0.684856	1.34061	0.0381516
18	75	72	67.5	62	57.6	48	44			0.0425347	0.201823	0.45798	0.676749	1.3037	0.15775
19	77	72	67.5	67	65.4545	53.3333	44			0.0718557	0.201823	0.043242	0.263249	1.85166	0.389422
20	106	102.857	101.25	90	75.7895	60	44			0.063311	0.105462	1.38346	3.02978	2.75726	0.713306
21	88	80	73.6364	64	60	53.3333	45			0.12963	0.314328	0.852825	0.63786	0.971651	0.351271
22	90	86.4	81	79	65.4545	53.3333	45			0.06125	0.290625	0.205761	2.51634	1.85166	0.351271
23	90	86.4	81	78	72	62.6087	45			0.06125	0.290625	0.306713	1.15741	1.62571	0.812264
24	90	86.4	81	79	75.7895	62.6087	45			0.06125	0.290625	0.205761	0.639089	2.34593	0.812264
25	67	56.8421	50.625	50	51.4286	48	46			0.121332	0.214807	0.0404389	-0.18634	0.438398	0.0805898
26	88	83.0769	73.6364	71	68.5714	53.3333	46			0.0812331	0.47565	0.245187	0.435904	2.38888	0.312262
27	88	80	73.6364	68	62.6087	55.3846	46			0.12963	0.314328	0.513319	0.905544	1.09618	0.40786
28	91	86.4	81	75	68.5714	65.4545	46			0.0787076	0.290625	0.601852	1.18693	0.537221	0.929483
29	94	90	90	82	75.7895	65.4545	46			0.0709877	0	0.884774	1.26023	1.87725	0.929483
30	70	63.5294	57.8571	53	51.4286	48	47			0.0833347	0.221366	0.346225	0.211037	0.438398	0.0407236
31	88	86.4	81	71	55.3846	51.4286	47			0.0269136	0.290625	0.977366	2.53799	0.543413	0.186856
32	80	74.4828	73.6364	67	60	51.4286	47			0.0822067	0.0403058	0.600125	1.14326	1.22827	0.186856
33	84	77.1429	73.6364	69	65.4545	55.3846	47			0.106576	0.16998	0.425228	0.613043	1.56487	0.367994
34	89	80	73.6364	71	68.5714	55.3846	47			0.146701	0.314328	0.245187	0.435904	2.10209	0.367994
35	92	86.4	81	74	68.5714	55.3846	47			0.096358	0.290625	0.697659	0.995318	2.10209	0.367994
36	105	98.1818	90	79	72	60	47			0.133616	0.495007	1.19534	1.35931	2.03704	0.596279
37	63	58.3784	57.8571	54	51.4286	49.6552	48			0.0541054	0.0194786	0.277423	0.348639	0.230532	0.0692885
38	88	80	73.6364	65	55.3846	49.6552	48			0.12963	0.314328	0.769878	1.48861	0.773945	0.0692885
39	85	80	73.6364	65	57.6	49.6552	48			0.0795718	0.314328	0.769878	1.16672	1.09584	0.0692885
40	81	77.1429	73.6364	67	60	51.4286	48			0.0588329	0.16998	0.600125	1.14326	1.22827	0.146133
41	80	77.1429	73.6364	69	65.4545	57.6	48			0.0433044	0.16998	0.425228	0.613043	1.24298	0.434568
42	84	83.0769	81	74	72	57.6	48			0.0148751	0.10956	0.697659	0.375514	2.4	0.434568
43	79	74.4828	73.6364	70	65.4545	62.6087	48			0.066871	0.0403058	0.33585	0.791798	0.468684	0.692665
44	85	77.1429	73.6364	73	72	62.6087	48			0.122876	0.16998	0.0600013	0.186471	1.62571	0.692665
45	86	80	73.6364	75	75.7895	65.4545	48			0.0960648	0.314328	-0.130328	-0.153092	1.87725	0.848893
46	87	83.0769	81	78	75.7895	68.5714	48			0.0643542	0.10956	0.306713	0.437186	1.34003	1.02797
47	90	86.4	81	70	62.6087	53.3333	49			0.06125	0.290625	1.06803	1.26048	1.38298	0.190091
48	84	80	73.6364	76	62.6087	53.3333	49			0.0632716	0.314328	-0.227422	2.38703	1.38298	0.190091
49	95	90	81	74	68.5714	55.3846	50			0.0892168	0.494792	0.697659	0.995318	2.10209	0.243251
50	84	80	73.6364	69	65.4545	57.6	50			0.0632716	0.314328	0.425228	0.613043	1.24298	0.350549
51	114	108	101.25	81	72	57.6	50			0.128472	0.454102	2.37305	1.77083	2.4	0.350549
52	79	74.4828	73.6364	73	72	60	50			0.066871	0.0403058	0.0600013	0.186471	2.03704	0.471536
53	120	113.684	101.25	94	75.7895	68.5714	50			0.142351	0.859226	0.910213	3.97628	1.34003	0.943948
54	113	108	101.25	94	80	72	50			0.106578	0.454102	0.910213	3.13272	1.56379	1.15055
55	84	80	73.6364	69	65.4545	60	51			0.0632716	0.314328	0.425228	0.613043	0.880012	0.428241
56	109	102.857	101.25	95	75.7895	60	51			0.125522	0.105462	0.788685	4.21934	2.75726	0.428241
57	97	90	81	79	75.7895	65.4545	51			0.126254	0.494792	0.205761	0.639089	1.87725	0.721578
58	92	86.4	81	80	80	68.5714	51			0.096358	0.290625	0.103524	0	2.18359	0.900652
59	107	102.857	101.25	94	84.7059	72	51			0.083855	0.105462	0.910213	2.13595	2.56055	1.10725
60	91	86.4	81	73	65.4545	53.3333	52			0.0787076	0.290625	0.792181	1.3435	1.85166	0.0602042
61	91	86.4	81	75	68.5714	55.3846	52			0.0787076	0.290625	0.601852	1.18693	2.10209	0.155802
62	98	93.913	90	82	68.5714	55.3846	52			0.0756501	0.231372	0.884774	2.60026	2.10209	0.155802
63	80	77.1429	73.6364	73	72	60	52			0.0433044	0.16998	0.0600013	0.186471	2.03704	0.384088
64	93	90	81	79	75.7895	60	52			0.0529514	0.494792	0.205761	0.639089	2.75726	0.384088
65	71	65.4545	62.3077	64	65.4545	62.6087	52			0.0729844	0.12926	-0.137443	-0.242152	0.468684	0.521197
66	94	90	81	75	68.5714	62.6087	52			0.0709877	0.494792	0.601852	1.18693	1.00591	0.521197
67	118	113.684	101.25	92	84.7059	72	52			0.096441	0.859226	1.14941	1.65755	2.56055	1.0631
68	94	90	90	90	90	75.7895	52			0.0709877	0	0	0	3.02978	1.30317
69	106	102.857	90	81	65.4545	53.3333	53			0.063311	0.797194	0.989583	2.92786	1.85166	0.0151939
70	85	80	73.6364	70	65.4545	55.3846	53			0.0795718	0.314328	0.33585	0.791798	1.56487	0.110792
71	87	83.0769	81	76	72	57.6	53			0.0643542	0.10956	0.504758	0.761317	2.4	0.21809
72	89	83.0769	81	73	65.4545	60	53			0.0983049	0.10956	0.792181	1.3435	0.880012	0.339078
73	86	83.0769	81	74	65.4545	60	53			0.0476683	0.10956	0.697659	1.53254	0.880012	0.339078
74	114	108	101.25	94	80	60	53			0.128472	0.454102	0.910213	3.13272	3.60082	0.339078
75	99	93.913	90	83	72	62.6087	53			0.0946509	0.231372	0.778678	2.19264	1.62571	0.476187
76	79	77.1429	73.6364	75	75.7895	65.4545	53			0.0279687	0.16998	-0.130328	-0.153092	1.87725	0.632415
77	89	83.0769	81	79	75.7895	65.4545	53			0.0983049	0.10956	0.205761	0.639089	1.87725	0.632415
78	104	102.857	101.25	94	84.7059	65.4545	53			0.0228017	0.105462	0.910213	2.13595	3.71758	0.632415
79	114	108	101.25	88	75.7895	68.5714	53			0.128472	0.454102	1.61237	2.57196	1.34003	0.811489
80	79	72	67.5	65	62.6087	55.3846	54			0.101948	0.201823	0.212995	0.392427	1.09618	0.0649244
81	86	80	73.6364	68	62.6087	55.3846	54			0.0960648	0.314328	0.513319	0.905544	1.09618	0.0649244
82	84	83.0769	81	74	65.4545	57.6	54			0.0148751	0.10956	0.697659	1.53254	1.24298	0.172222
83	108	102.857	90	78	65.4545	60	54			0.104592	0.797194	1.2963	2.31443	0.880012	0.29321
84	87	83.0769	81	79	72	62.6087	54			0.0643542	0.10956	0.205761	1.35931	1.62571	0.430319
85	109	102.857	90	84	75.7895	62.6087	54			0.125522	0.797194	0.671296	1.68719	2.34593	0.430319
86	91	86.4	81	76	72	65.4545	54			0.0787076	0.290625	0.504758	0.761317	1.15702	0.586547
87	106	102.857	101.25	92	80	65.4545	54			0.063311	0.105462	1.14941	2.65432	2.72081	0.586547
88	94	86.4	81	78	75.7895	68.5714	54			0.132238	0.290625	0.306713	0.437186	1.34003	0.765621
89	98	93.913	90	84	80	68.5714	54			0.0756501	0.231372	0.671296	0.843621	2.18359	0.765621
90	92	86.4	81	71	65.4545	57.6	55			0.096358	0.290625	0.977366	0.973126	1.24298	0.125497
91	86	80	67.5	70	72	57.6	55			0.0960648	0.592769	-0.221033	-0.365226	2.4	0.125497
92	102	98.1818	90	78	65.4545	62.6087	55			0.0737202	0.495007	1.2963	2.31443	0.468684	0.383594
93	103	98.1818	90	87	84.7059	65.4545	55			0.0934925	0.495007	0.341435	0.506576	3.71758	0.539822
94	80	77.1429	73.6364	73	72	57.6	56			0.0433044	0.16998	0.0600013	0.186471	2.4	0.077915
95	91	80	73.6364	70	68.5714	60	56			0.181424	0.314328	0.33585	0.254577	1.41723	0.198903
96	89	86.4	81	76	72	60	56			0.0439853	0.290625	0.504758	0.761317	2.03704	0.198903
97	104	98.1818	90	87	84.7059	65.4545	56			0.113458	0.495007	0.341435	0.506576	3.71758	0.49224
98	94	90	90	86	80	68.5714	56			0.0709877	0	0.452675	1.28086	2.18359	0.671314
99	98	93.913	90	87	84.7059	68.5714	56			0.0756501	0.231372	0.341435	0.506576	3.18036	0.671314
100	91	86.4	81	74	68.5714	60	57			0.0787076	0.290625	0.697659	0.995318	1.41723	0.150463
101	84	83.0769	81	78	72	60	57			0.0148751	0.10956	0.306713	1.15741	2.03704	0.150463
102	79	74.4828	67.5	68	68.5714	62.6087	57			0.066871	0.318747	-0.0435635	-0.100361	1.00591	0.287572
103	86	83.0769	81	75	68.5714	62.6087	57			0.0476683	0.10956	0.601852	1.18693	1.00591	0.287572
104	76	74.4828	73.6364	73	72	62.6087	57			0.0220215	0.0403058	0.0600013	0.186471	1.62571	0.287572
105	86	83.0769	81	78	75.7895	62.6087	57			0.0476683	0.10956	0.306713	0.437186	2.34593	0.287572
106	106	98.1818	90	82	75.7895	62.6087	57			0.153967	0.495007	0.884774	1.26023	2.34593	0.287572
107	90	86.4	81	78	75.7895	65.4545	57			0.06125	0.290625	0.306713	0.437186	1.87725	0.4438
108	113	108	101.25	88	75.7895	65.4545	57			0.106578	0.454102	1.61237	2.57196	1.87725	0.4438
109	86	83.0769	81	73	72	68.5714	57			0.0476683	0.10956	0.792181	0.186471	0.619803	0.622874
110	79	77.1429	73.6364	75	75.7895	68.5714	57			0.0279687	0.16998	-0.130328	-0.153092	1.34003	0.622874
111	97	90	90	85	75.7895	68.5714	57			0.126254	0	0.562629	1.90452	1.34003	0.622874
112	85	80	73.6364	79	84.7059	72	57			0.0795718	0.314328	-0.526418	-1.20124	2.56055	0.829475
113	126	120	115.714	104	84.7059	72	57			0.142361	0.324783	1.65496	4.68224	2.56055	0.829475
114	88	80	73.6364	70	68.5714	60	58			0.12963	0.314328	0.33585	0.254577	1.41723	0.101166
115	87	84.7059	81	74	68.5714	60	58			0.0379932	0.19743	0.697659	0.995318	1.41723	0.101166
116	87	80	73.6364	73	72	60	58			0.112751	0.314328	0.0600013	0.186471	2.03704	0.101166
117	100	93.913	90	82	75.7895	60	58			0.113845	0.231372	0.884774	1.26023	2.75726	0.101166
118	92	90	90	83	75.7895	60	58			0.035108	0	0.778678	1.47242	2.75726	0.101166
119	98	93.913	90	85	75.7895	62.6087	58			0.0756501	0.231372	0.562629	1.90452	2.34593	0.238275
120	88	80	81	80	80	65.4545	58			0.12963	-0.0517618	0.103524	0	2.72081	0.394503
121	91	83.0769	81	75	72	60	59			0.133027	0.10956	0.601852	0.56713	2.03704	0.0510117
122	98	93.913	90	84	72	62.6087	59			0.0756501	0.231372	0.671296	2.40741	1.62571	0.188121
123	99	93.913	90	83	75.7895	62.6087	59			0.0946509	0.231372	0.778678	1.47242	2.34593	0.188121
124	100	93.913	90	84	75.7895	62.6087	59			0.113845	0.231372	0.671296	1.68719	2.34593	0.188121
125	95	90	81	80	80	62.6087	59			0.0892168	0.494792	0.103524	0	3.18949	0.188121
126	115	113.684	101.25	90	80	72	59			0.029022	0.859226	1.38346	2.18621	1.56379	0.730024
127	112	108	101.25	92	84.7059	80	59			0.0848765	0.454102	1.14941	1.65755	0.996768	1.25129
128	104	98.1818	90	86	80	62.6087	60			0.113458	0.495007	0.452675	1.28086	3.18949	0.137109
129	94	90	90	85	80	65.4545	60			0.0709877	0	0.562629	1.06096	2.72081	0.293337
130	106	102.857	101.25	94	90	68.5714	60			0.063311	0.105462	0.910213	0.946502	4.3698	0.472411
131	119	113.684	101.25	91	84.7059	72	60			0.1193	0.859226	1.26708	1.42221	2.56055	0.679012
132	98	93.913	90	86	75.7895	65.4545	61			0.0756501	0.231372	0.452675	2.12443	1.87725	0.241468
133	99	93.913	90	85	75.7895	68.5714	61			0.0946509	0.231372	0.562629	1.90452	1.34003	0.420542
134	97	90	90	86	80	72	61			0.126254	0	0.452675	1.28086	1.56379	0.627143
135	108	102.857	101.25	94	84.7059	75.7895	61			0.104592	0.105462	0.910213	2.13595	1.84033	0.867217
136	95	90	90	81	72	65.4545	62			0.0892168	0	0.989583	1.77083	1.15702	0.188742
137	86	83.0769	81	80	80	65.4545	62			0.0476683	0.10956	0.103524	0	2.72081	0.188742
138	110	108	101.25	95	84.7059	72	62			0.0420525	0.454102	0.788685	2.379	2.56055	0.574417
139	123	120	115.714	106	84.7059	72	62			0.0703125	0.324783	1.3849	5.22237	2.56055	0.574417
140	123	120	115.714	100	84.7059	75.7895	62			0.0703125	0.324783	2.17965	3.63286	1.84033	0.814491
141	92	86.4	81	79	75.7895	68.5714	63			0.096358	0.290625	0.205761	0.639089	1.34003	0.314232
142	111	108	101.25	94	90	72	63			0.0633681	0.454102	0.910213	0.946502	3.75	0.520833
143	97	93.913	90	88	84.7059	75.7895	63			0.0568422	0.231372	0.228909	0.731627	1.84033	0.760907
144	115	108	101.25	94	90	80	64			0.150559	0.454102	0.910213	0.946502	2.18621	0.987654
145	96	93.913	90	84	75.7895	68.5714	65			0.0382273	0.231372	0.671296	1.68719	1.34003	0.204493
146	112	108	101.25	92	84.7059	72	66			0.0848765	0.454102	1.14941	1.65755	2.56055	0.354938
147	95	90	90	82	75.7895	65.4545	67			0.0892168	0	0.884774	1.26023	1.87725	-0.0877497
148	98	90	81	80	80	72	67			0.145062	0.494792	0.103524	0	1.56379	0.297925
149	97	90	90	87	84.7059	72	67			0.126254	0	0.341435	0.506576	2.56055	0.297925
150	106	102.857	101.25	91	84.7059	75.7895	68			0.063311	0.105462	1.26708	1.42221	1.84033	0.480129
151	101	102.857	101.25	90	80	72	69			-0.0365154	0.105462	1.38346	2.18621	1.56379	0.181327
152	119	113.684	101.25	93	90	75.7895	70			0.1193	0.859226	1.03045	0.706019	3.02978	0.361816
153	99	93.913	81	86	90	75.7895	71			0.0946509	0.726164	-0.536908	-0.90535	3.02978	0.301374

## Sheet: Site 2-after
	Speed at various section									Deceleration rate
NO	S1	S2	S3	S4	S5	S6	S7			S1-2	S2-3	S3-4	S4-5	S5-6	S6-7
1	70	60.6976	49.0263	47.8	42.9	38.6	33			0.117265	0.41172	0.0763501	0.571541	0.450682	0.171879
2	60	53.8258	54.7941	55.6364	52.9	45.8	33			0.0677838	-0.0338149	-0.0598056	0.381938	0.901196	0.432373
3	78	66.744	66.5357	62.6	60	53.3333	34			0.157141	0.00892498	0.326801	0.409928	0.971651	0.723784
4	81	72.5478	71.6538	66.8	61.9	43.8	35			0.125175	0.0414459	0.43212	0.810995	2.46035	0.297257
5	67	55.62	51.75	47.0769	46.9565	41.9	36			0.134589	0.133591	0.296956	0.0145599	0.57781	0.197021
6	79	66.744	62.1	62.9	63.5294	57.6	37			0.172284	0.192371	-0.0643004	-0.102336	0.923645	0.835374
7	80	76.744	71.6538	68	72	57.6	37			0.0492244	0.242852	0.328108	-0.720165	2.4	0.835374
8	65	59.5929	54.7941	55.6364	56.8421	48	39			0.0649779	0.176477	-0.0598056	-0.174408	1.19216	0.335648
9	92	87.8211	84.6818	81.6	77.1429	65.4545	41			0.072479	0.174102	0.329508	0.909902	2.14342	1.11595
10	78	69.5929	66.5357	60.7	58.1	50.8	42			0.119679	0.133798	0.477438	0.397222	1.02234	0.350069
11	79	74.1769	67.625	64.4211	60.8	53.5	42			0.0712562	0.2987	0.272035	0.583117	1.07303	0.470786
12	79	75.8455	71.6538	72	67.5	58.2	42			0.0471129	0.198772	-0.0319742	0.807292	1.50336	0.695833
13	69	55.62	51.75	53.2174	50.8	47.8	43			0.160823	0.133591	-0.0990408	0.323368	0.380401	0.186831
14	91	83.43	77.625	72	67.3	53.7	43			0.127357	0.30058	0.541178	0.841962	2.11626	0.44354
15	74	72.5478	71.6538	67.8	60.8	54.5	43			0.0205259	0.0414459	0.345572	1.15766	0.934144	0.480646
16	91	89.4571	84.6818	81.6	77.1429	68.5714	43			0.0268537	0.267351	0.329508	0.909902	1.6062	1.22301
17	69	59.5929	58.2187	55.6364	50.7	49.6552	44			0.116675	0.0520466	0.189055	0.675045	0.134843	0.227039
18	78	74.1769	66.5357	61.2	63.5294	53.3333	44			0.0561134	0.345684	0.438247	-0.373645	1.53233	0.389422
19	75	66.744	66.5357	68	63.8	54.9	44			0.11287	0.00892498	-0.126671	0.711883	1.35858	0.46211
20	83	75.8455	77.625	76.5	68.9	63.9	44			0.109613	-0.0878047	0.111491	1.42109	0.853909	0.920443
21	68	57.5379	54.7941	48.96	48.8	46.8	45			0.126677	0.0990928	0.389219	0.0201152	0.245885	0.0708333
22	83	72.5478	71.6538	64.4211	69.2	54.8	45			0.156811	0.0414459	0.632846	-0.821204	2.2963	0.419256
23	73	66.744	66.5357	64.6	60.8	57.9	45			0.0843208	0.00892498	0.163221	0.612809	0.442683	0.56902
24	124	119.186	103.5	76.5	77.1429	62.6087	45			0.112921	1.123	3.125	-0.12702	2.6121	0.812264
25	78	69.525	66.5357	60.3	58.5	50.2	46			0.12059	0.130763	0.508559	0.275	1.16025	0.1732
26	74	66.744	63.15	60.3	57.2	50.9	46			0.0984991	0.15009	0.22623	0.468428	0.87581	0.203537
27	76	71.8	67.1	66.1622	54	53.3333	46			0.0598727	0.209886	0.0803616	1.87941	0.092021	0.312262
28	83	79.4571	71.6538	72	67.3	54.9	46			0.0555134	0.379104	-0.0319742	0.841962	1.94866	0.384949
29	93	83.43	77.625	73.5	67.4	58.9	46			0.162851	0.30058	0.400843	1.10531	1.38059	0.58008
30	89	85.8455	77.625	79	77.1429	68.5714	46			0.0531981	0.432035	-0.138477	0.372916	1.6062	1.10856
31	116	109.05	103.5	81.6	83.0769	68.5714	46			0.150858	0.379261	2.60654	-0.312777	2.82888	1.10856
32	90	87.8178	77.625	64.8	49.0909	48	47			0.0374261	0.542157	1.17451	2.30083	0.136211	0.0407236
33	86	75.8455	66.5357	58.2857	55.9	51.3	47			0.158513	0.426161	0.662151	0.350327	0.634156	0.181194
34	80	75.8455	71.6538	70.9	63.5294	55.3846	47			0.0624486	0.198772	0.0690996	1.27421	1.24554	0.367994
35	94	82.5478	77.625	76.5	65.8	56.9	47			0.195009	0.253505	0.111491	1.95809	1.40436	0.440934
36	85	76.744	71.6538	68	60.8	57.3	47			0.128796	0.242852	0.328108	1.19259	0.531572	0.460515
37	85	72.5478	66.5357	62.5	58.9	57.6	47			0.189218	0.268835	0.334845	0.562037	0.194766	0.475291
38	89	79.4571	77.625	76.5	67.8	58.3	47			0.15505	0.0925273	0.111491	1.61447	1.54057	0.510069
39	76	66.744	62.1	60.7	58.2	50.9	48			0.127434	0.192371	0.110545	0.382266	1.02422	0.122947
40	89	83.43	77.625	65.8	59.9	51.7	48			0.0926346	0.30058	1.09054	0.953742	1.17685	0.158132
41	95	89.4571	84.6818	76.5	73.8	65.4545	48			0.098613	0.267351	0.847968	0.521875	1.49452	0.848893
42	69	61.8	58.2187	58.2857	55.8	54.9	49			0.0908333	0.138187	-0.00501649	0.364692	0.128125	0.262779
43	82	72.5478	70.625	65.8	61.9	56.7	49			0.140896	0.0885084	0.423258	0.640471	0.793107	0.34889
44	89	83.43	77.625	64.4211	63.5294	62.6087	49			0.0926346	0.30058	1.206	0.146715	0.149354	0.651084
45	90	83.43	77.625	72.8	68.5	57.1	50			0.109899	0.30058	0.466693	0.781366	1.84136	0.325965
46	87	79.4571	71.6538	66.8	60.7	57.2	50			0.1211	0.379104	0.43212	1.00019	0.530671	0.330864
47	78	69.5929	62.1	59.9	63.5294	60	50			0.119679	0.317244	0.172582	-0.576101	0.560682	0.471536
48	88	97.8211	93.15	87.4286	77.1429	60.9	50			-0.176018	0.286791	0.664331	2.17687	2.8835	0.51818
49	104	98.4	90.4	83.9	76.8	67.9	50			0.109321	0.485597	0.728492	1.4673	1.65616	0.904668
50	99	92.7	84.6818	85.2	83.0769	68.5714	50			0.116484	0.457266	-0.0566034	0.459446	2.82888	0.943948
51	87	83.43	77.625	76.5	76.8	75.7895	50			0.0586839	0.30058	0.111491	-0.0591435	0.198297	1.39062
52	73	71.8	66.5357	60.1	58.2	55.3	51			0.0167593	0.23413	0.524043	0.289056	0.42329	0.195941
53	83	79.6	71.8	65.9	59.8	55.4	51			0.0533218	0.379668	0.522396	0.986073	0.651852	0.200686
54	87	79.4571	71.6538	72	65.4	58.3	51			0.1211	0.379104	-0.0319742	1.1662	1.12946	0.342031
55	69	64.1769	54.7941	68	65.8	58.8	51			0.0619524	0.358887	-1.0427	0.378549	1.12166	0.36713
56	84	78.5	75.8	69.9	65.7	60	51			0.0862027	0.133941	0.552746	0.732407	0.921412	0.428241
57	107	104.288	93.15	89.1	79.5	65.7	51			0.0552775	0.70697	0.474609	2.08148	2.57685	0.735378
58	109	104.288	84.6818	81.6	76.8	65.9	51			0.0969442	1.19112	0.329508	0.977778	2.0003	0.746661
59	89	82.5478	77.625	72.8	68.3	58.4	52			0.106757	0.253505	0.466693	0.816551	1.61308	0.302881
60	95	87.8211	77.625	76.5	69.4	58.9	52			0.126588	0.542341	0.111491	1.33216	1.73245	0.328022
61	95	89.5	76.9	72	69.9	60.5	52			0.0978733	0.674074	0.469142	0.383218	1.57634	0.409915
62	92	79.4571	77.625	70.8	67.8	62.3	52			0.207423	0.0925273	0.651364	0.534722	0.920203	0.504668
63	94	89.43	84.6818	79.8	72	65.4545	52			0.0808522	0.26579	0.516313	1.52269	1.15702	0.677425
64	79	68.9	66.4	64.4211	60.8	59.9	53			0.144077	0.108748	0.166466	0.583117	0.139699	0.333938
65	97	92.5478	84.6818	72	68.5	62.9	53			0.0813947	0.448203	1.27766	0.632395	0.946296	0.49186
66	105	99.7	93.15	86.6	74.9	64.1	53			0.10464	0.406111	0.757049	2.42998	1.93056	0.557189
67	99	92.7	84.6818	78.2	77.1429	65.4545	53			0.116484	0.457266	0.678865	0.211188	2.14342	0.632415
68	100	98.1529	93.15	86.8	73.4	65.9	53			0.0353009	0.307702	0.73475	2.76065	1.34356	0.657497
69	110	108.354	103.5	94.8	83.0769	73.9	53			0.0346686	0.330602	1.10932	2.68167	1.85258	1.13692
70	77	75.8455	70.7	66.8	60.8	57.2	54			0.0170204	0.242426	0.344811	0.984568	0.546296	0.152538
71	79	72.5478	71.6538	68.9	63.8	58.2	54			0.0943107	0.0414459	0.248884	0.870332	0.878601	0.202006
72	84	79.4571	74.6818	70.6	65.8	60.2	54			0.0716206	0.236646	0.38131	0.841975	0.907407	0.303515
73	100	98.1529	93.5	86.4	78.9	62.9	54			0.0353009	0.286699	0.821303	1.59433	2.9177	0.445992
74	89	79.525	71.6538	72	68.6	63.9	54			0.15401	0.382572	-0.0319742	0.614763	0.800862	0.500347
75	108	92.7	84.6818	79.9	72.8	65.8	54			0.296172	0.457266	0.506044	1.39425	1.24769	0.605984
76	106	98.1529	93.15	87.4286	78.4	67.2	54			0.154514	0.307702	0.664331	1.92541	2.09712	0.685802
77	94	92.7	84.6818	81.6	73.1	67.7	54			0.0234095	0.457266	0.329508	1.69104	0.977778	0.714716
78	83	71.8	66.5357	63.4	60.6	58.9	55			0.167222	0.23413	0.261986	0.446502	0.261253	0.190419
79	82	79.4571	77.625	68.8	63.1	59.5	55			0.039599	0.0925273	0.83089	0.96686	0.567593	0.220872
80	102	98.1529	84.6818	81.6	83.0769	60	55			0.074267	0.791856	0.329508	-0.312777	4.24611	0.246485
81	94	87.8211	84.6818	82.8	74.8	63.9	55			0.108359	0.174102	0.202656	1.6214	1.94423	0.453622
82	109	104.288	93.15	80.2	73.8	68.1	55			0.0969442	0.70697	1.44347	1.26749	1.04016	0.691277
83	98	92.7	77.625	72	69.8	68.5714	55			0.0974836	0.825505	0.541178	0.401183	0.21862	0.718896
84	112	108.153	103.5	94.1538	84.3	68.9	55			0.081688	0.316618	1.18782	2.26139	3.03405	0.738259
85	109	104.288	94.6818	87.4286	80.8	73.3	55			0.0969442	0.614466	0.849339	1.43405	1.4863	1.00647
86	80	75.8455	67.625	60.8	58.3	57.3	56			0.0624486	0.379177	0.563594	0.382909	0.148663	0.0631387
87	86	79.4571	66.5357	61.2	63.5294	59.1	56			0.104414	0.606493	0.438247	-0.373645	0.698529	0.152954
88	89	79.4571	71.6538	68.1	63.9	59.6	56			0.15505	0.379104	0.319357	0.712963	0.682935	0.178395
89	106	104.288	93.15	79.7787	75.3	63.9	56			0.0347335	0.70697	1.4868	0.893202	2.04074	0.40604
90	93	87.8211	84.6818	78.3	70.9	64.5	56			0.0903224	0.174102	0.668802	1.41986	1.1144	0.439065
91	100	98.1529	93.5	89.5	76.9	64.8	56			0.0353009	0.286699	0.470679	2.6963	2.20495	0.455693
92	101	98.7	93.15	88.7	74.8	64.9	56			0.0443007	0.342325	0.52034	2.92265	1.77859	0.461253
93	113	108.354	103.5	87.4286	73.9	68.1	56			0.0991941	0.330602	1.97305	2.80677	1.05916	0.643694
94	83	72.5478	66.5357	64.9	61.8	59.4	57			0.156811	0.268835	0.13824	0.505105	0.374074	0.119753
95	96	92.7	83.5	76.8	69.4	63.9	57			0.0600608	0.521168	0.690593	1.39131	0.942837	0.3576
96	78	72.5478	66.5357	68	67.9	65.4545	57			0.0791679	0.268835	-0.126671	0.0174769	0.419383	0.4438
97	95	87.8211	77.625	70.9	67.9	65.4545	57			0.126588	0.542341	0.642252	0.535494	0.419383	0.4438
98	90	83.43	80.5	74.9	69.4	65.4545	57			0.109899	0.154422	0.559568	1.02064	0.684237	0.4438
99	99	92.7	87.625	80.5	69.7	65.4545	57			0.116484	0.294222	0.770249	2.08611	0.737902	0.4438
100	89	85.8	78.7	76.5	70.3	65.8	57			0.0539506	0.375498	0.219547	1.17047	0.787616	0.463237
101	93	87.8211	80.7	76.5	70.3	63.8	58			0.0903224	0.385818	0.424537	1.17047	1.12095	0.302829
102	99	98.1529	93.15	81.6	75.8	63.9	58			0.0161073	0.307702	1.29782	1.17402	2.1379	0.308303
103	81	75.8455	70.625	68	64.7	65.4545	58			0.0779771	0.245834	0.233983	0.563156	-0.126296	0.394503
104	94	92.7	84.6818	76.5	72	68.5714	58			0.0234095	0.457266	0.847968	0.859375	0.619803	0.573577
105	107	104.288	103.5	94.1538	84.8	71.6	58			0.0552775	0.0526082	1.18782	2.15266	2.65494	0.755556
106	98	93.43	89.15	87.4286	80.7	72.8	58			0.0843784	0.251235	0.195452	1.45482	1.55948	0.829835
107	104	98.1529	93.15	81.6	76.8	64.1	59			0.114005	0.307702	1.29782	0.977778	2.30122	0.269123
108	91	85.8455	77.625	78.5	73.8	64.9	59			0.0879203	0.432035	-0.0878404	0.920538	1.58749	0.313362
109	92	87.8211	84.6818	78.9	72.4	65.9	59			0.072479	0.174102	0.608154	1.26472	1.15606	0.369432
110	115	110.354	103.071	92.8	86.3	76.9	59			0.100987	0.499695	1.29365	1.49711	1.97284	1.04279
111	93	87.8211	83.625	77.8	70.8	64.9	60			0.0903224	0.231288	0.604617	1.33771	1.02962	0.26235
112	95	92.7	83.5	80.8	76.4	65.8	60			0.0416387	0.521168	0.285243	0.889506	1.93843	0.312774
113	93	92.7	89.15	81.7	74.5	67.8	60			0.00537326	0.207551	0.818437	1.4463	1.22609	0.427315
114	91	83.43	80.6818	81.6	76.8	71.6	60			0.127357	0.145	-0.0958103	0.977778	0.992387	0.65439
115	95	89.43	84.6818	81.6	83.0769	80	60			0.0990813	0.26579	0.329508	-0.312777	0.645287	1.20027
116	95	92.7	84.6818	81.6	78.9	67.3	61			0.0416387	0.457266	0.329508	0.557292	2.18097	0.346489
117	108	97.8211	93.15	81.6	78.6	70.8	61			0.202068	0.286791	1.29782	0.618056	1.49861	0.553687
118	90	86.744	77.625	81.6	76.3	68.1	62			0.0555053	0.481893	-0.40697	1.07622	1.52274	0.340196
119	101	92.7	84.6818	77.4	70.8	66.3	63			0.155065	0.457266	0.758906	1.25787	0.793403	0.182909
120	93	87.8211	82.4375	78.3	72.9	68.4	63			0.0903224	0.294687	0.427631	1.05	0.817708	0.304167
121	111	109.186	106.438	95.4	81.8	75.9	63			0.0385301	0.190515	1.43247	3.09918	1.19654	0.768094
122	95	89.4571	84.6818	81.6	78.6	69.2	64			0.098613	0.267351	0.329508	0.618056	1.78668	0.296914
123	107	104.288	93.15	87.4286	79.8	72.1	66			0.0552775	0.70697	0.664331	1.64058	1.50415	0.361115
124	109	104.288	93.15	83.7	76.5	70.2	67			0.0969442	0.70697	1.07461	1.48333	1.18854	0.188203
125	108	104.24	96.4375	75.1734	78.4	70.3	67			0.0769698	0.503403	2.34642	-0.637246	1.54896	0.194226
126	99	95.7	87.3	81.6	78.8	74.9	69			0.0619705	0.494213	0.619039	0.577572	0.770872	0.363945
127	94	89.9	81.7	79.7	78.6	77.4	76			0.0727228	0.452392	0.207562	0.223933	0.240741	0.092061

## Sheet: Site 3-before
	Speed at various section									Deceleration rate
NO	S1	S2	S3	S4	S5	S6	S7			S1-2	S2-3	S3-4	S4-5	S5-6	S6-7
1	98	92.5714	57.6923	56.8421	45	37.8947	15			0.0997811	1.68501	0.0939211	2.32644	1.13617	0.934422
2	60	57.8571	30	27	23.0769	18.4615	16			0.0243587	0.78686	0.164931	0.378965	0.369822	0.065454
3	73	64.8	52.3256	28.4211	23.6842	26.6667	17			0.108985	0.469738	1.8617	0.476108	-0.289678	0.325703
4	107	101.25	60.8108	49.0909	47.3684	40	24			0.115494	2.107	1.24232	0.320505	1.24184	0.790123
5	120	115.714	60.8108	46.9565	36	31.3043	34			0.0974348	3.11595	1.44005	1.75331	0.609641	-0.135832
6	84	77.1429	54.878	43.2	36	32.7273	34			0.106576	0.94503	1.10471	1.1	0.433884	-0.065529
7	93	87.5676	62.5	56.8421	50	40	34			0.0946104	1.20944	0.651259	1.41016	1.73611	0.342593
8	89	81	62.5	49.0909	45	40	35			0.131173	0.853508	1.44322	0.74251	0.81983	0.289352
9	90	83.0769	53.5714	43.2	39.1304	36	37			0.11557	1.29626	0.968034	0.646314	0.453686	-0.0563272
10	68	64.8	45	38.5714	36	37.8947	37			0.0409877	0.698958	0.518176	0.369898	-0.270083	0.0517061
11	85	77.1429	59.2105	60	42.8571	40	37			0.122876	0.786116	-0.0907731	3.40136	0.456664	0.178241
12	104	98.1818	59.2105	49.0909	42.8571	40	38			0.113458	1.97202	1.05707	1.10568	0.456664	0.12037
13	68	64.8	45	46.9565	45	36	40			0.0409877	0.698958	-0.173529	0.347058	1.40625	-0.234568
14	88	83.0769	60.8108	49.0909	47.3684	37.8947	40			0.0812331	1.03003	1.24232	0.320505	1.55817	-0.126535
15	119	115.714	60.8108	49.0909	42.8571	36	41			0.0743831	3.11595	1.24232	1.10568	1.04308	-0.297068
16	105	98.1818	75	77.1429	64.2857	60	45			0.133616	1.29072	-0.314449	3.50765	1.02749	1.21528
17	124	120	62.5	46.9565	36	31.3043	48			0.0941358	3.37376	1.64095	1.75331	0.609641	-1.02163
18	110	95.2941	59.2105	56.8421	56.25	55.3846	49			0.291187	1.7924	0.265106	0.129171	0.186356	0.51424
19	99.9568	103.04	71.2826	60.6435	50.4111	52.2378	47.6339			0.0893366	1.22992	1.45801	2.19606	0.862423	0.214901
20	112.742	103.969	64.564	62.927	41.6586	42.8489	46.6946			0.121234	1.72385	0.111352	1.40343	0.815256	0.00246826
21	81.8575	98.5797	67.4551	52.8708	64.4153	43.2205	49.1657			0.0889643	1.11268	-0.110712	1.58251	0.261607	0.0454197
22	79.547	96.5036	73.6746	51.0973	42.5426	53.8955	49.2366			0.0814862	1.378	1.69757	1.38335	1.01131	0.218411
23	107.695	87.5319	67.4437	51.1667	53.9887	52.9209	45.6437			0.100375	0.9179	0.392484	1.91962	0.116067	0.301403
24	115.846	112.561	65.3775	64.8165	62.9118	48.2524	41.1127			0.0911808	2.17012	0.334295	2.29704	0.876948	0.176056
25	106.189	90.1401	74.005	61.0789	64.2441	55.9448	40.8127			0.10722	0.88459	0.264399	0.909694	1.11032	0.113373
26	92.3099	102.594	61.0459	62.6567	53.7243	44.0436	37.5261			0.0924225	1.08412	0.70908	2.28345	1.07137	0.0731915
27	115.513	91.675	66.0453	58.7652	41.7119	45.1044	37.6263			0.101205	1.42939	0.0929597	2.9239	0.668157	0.0911697
28	98.4502	93.9699	72.9055	59.4085	47.1139	51.6951	39.5238			0.0858804	0.942021	0.998673	1.45858	0.366808	0.0126437
29	94.5662	85.522	63.7483	57.6705	64.5044	57.601	42.3707			0.0977996	1.93139	0.080438	1.46524	1.14448	0.0799351
30	89.6358	104.15	68.4533	53.2425	49.8548	59.4943	36.7274			0.117903	1.26653	0.337818	1.61916	0.246514	0.294028
31	97.1925	87.3445	61.2104	54.4444	63.8448	49.897	44.8329			0.123127	1.50711	0.998358	1.32721	1.41363	0.317843
32	91.7664	111.883	67.9333	55.227	50.8606	55.5628	42.7811			0.104525	2.12527	1.20531	1.18781	0.192483	0.197823
33	97.6042	97.3149	74.9345	56.1198	62.0744	57.401	40.8622			0.0877426	2.11773	-0.196842	1.06071	1.36039	0.188436
34	123.121	99.2388	69.2377	61.7973	49.5526	54.7349	39.9188			0.1087	1.21623	0.374216	0.855877	0.62524	0.172355
35	123.739	90.495	63.4098	62.5745	57.8931	49.8417	36.3611			0.113049	1.40609	0.469728	1.51873	1.47796	0.0826598
36	95.3804	107.855	65.007	52.4342	42.8999	48.7362	47.8321			0.10117	1.75792	0.0564429	1.37764	0.857893	0.142138
37	83.3652	101.192	68.1898	53.1509	57.1363	48.2043	37.3309			0.12109	1.49553	0.389295	2.83163	0.481502	0.0844501
38	94.5341	92.8613	63.0579	57.6352	43.8868	50.2383	46.2363			0.0885365	1.83172	1.17628	0.904039	0.931972	0.0990079
39	90.895	83.8182	62.1783	59.5366	50.8969	46.5166	36.2837			0.118983	1.08759	1.36614	1.05325	1.40251	0.203468
40	99.5738	109.828	66.2858	56.0337	50.2305	54.9838	46.7906			0.127447	1.99596	0.596258	0.872283	0.879163	0.225281
41	92.5743	91.8743	67.447	53.5732	62.6462	51.6329	42.1041			0.0999432	1.32663	0.157248	1.93191	1.38456	0.133206
42	123.223	88.5636	66.6534	59.5772	53.9002	51.3416	45.3893			0.0856961	1.42219	1.66865	1.99187	1.11412	0.090356
43	98.0799	107.591	72.0715	51.5081	58.8935	51.8564	46.0489			0.114396	0.907	0.695684	2.50633	0.775656	0.380994
44	115.437	98.3641	65.7327	63.7371	43.4776	47.8703	41.9129			0.0979061	1.20723	0.558477	1.53729	0.188804	0.421797
45	78.6522	87.1809	69.6282	51.0909	56.9428	57.7844	37.857			0.110886	1.53457	0.297747	2.22176	0.504121	1.03723
46	102.681	114.62	66.9171	61.0861	44.368	57.3591	44.9605			0.124657	1.1336	-0.114129	1.55777	1.37382	0.402094
47	120.696	97.7105	66.1244	60.9429	48.392	58.6552	41.5687			0.0955034	2.08142	0.0720928	1.82092	1.46099	0.251079
48	94.6663	92.3748	69.8848	52.9956	62.4687	52.4707	49.433			0.123072	1.30563	-0.150985	1.12077	0.710587	0.308699
49	113.486	111.128	71.8831	53.5523	60.3086	52.8274	43.5594			0.115256	1.73167	0.576644	1.40809	0.335151	0.648054
50	105.379	91.3778	72.2035	61.8179	59.5665	42.4507	48.7501			0.11939	1.54159	1.74525	2.5315	1.46928	0.151016
51	123.371	88.3597	67.1617	52.976	56.6121	52.7069	42.4794			0.106783	1.32136	0.0954105	2.52296	1.10892	0.410128
52	83.8084	103.657	61.1751	51.1477	64.4612	54.3474	37.7367			0.0899345	0.91095	0.875552	2.90731	1.20621	-0.31721
53	120.508	82.9303	64.4677	63.6195	48.2847	56.8877	49.217			0.1266	1.53554	1.46665	1.9157	1.09445	-0.465992
54	116.518	111.5	67.1894	52.4838	62.3853	49.6022	49.6853			0.086561	1.20195	0.373838	1.66724	0.445656	0.170432
55	116.327	83.2767	66.3081	60.2058	55.6849	54.851	46.2101			0.0871923	1.9253	1.5759	2.88839	0.163611	0.209045
56	82.9667	100.381	67.0421	56.5646	44.7234	56.4101	43.5839			0.09204	1.69758	1.70356	0.934962	0.108298	0.977189
57	90.9238	109.999	65.0274	61.9392	49.7524	53.125	38.5917			0.085272	0.975095	0.668297	2.30837	0.601183	-0.102589
58	101.114	114.504	62.9022	60.4306	63.6067	54.0471	46.5102			0.0873275	1.03206	1.78853	1.30517	1.06895	0.807486
59	76.2401	112.304	63.3803	61.8038	59.983	58.5127	38.0502			0.11488	1.19256	1.21256	2.49153	0.491755	0.630142
60	123.94	104.396	64.4654	55.6713	62.4419	49.8086	39.5177			0.0883275	1.74494	0.202191	0.723828	1.20738	-0.759542
61	89.7174	81.1139	73.0553	62.3007	51.7096	46.628	42.4729			0.104226	1.68497	0.354603	1.63574	0.796995	0.808224
62	95.2677	83.1142	72.5478	52.4723	51.9727	46.0433	47.0698			0.108011	0.98509	0.485802	0.956225	1.07183	0.812247
63	104.817	109.214	68.3091	52.6232	57.9777	48.5617	39.9438			0.112936	1.72895	0.503956	2.0019	0.287651	-0.442772

## Sheet: Site 3-after
	Speed at various section									Deceleration rate
NO	S1	S2	S3	S4	S5	S6	S7			S1-2	S2-3	S3-4	S4-5	S5-6	S6-7
1	84	79.0244	52.3256	63.5294	56.25	28.8	20			0.0782355	1.12747	-1.25195	1.68195	4.50352	0.331358
2	55	49.8462	38.1356	34.8387	32.1429	28.8	22			0.0521181	0.331249	0.232048	0.348326	0.392985	0.266543
3	83	77.1429	51.1364	41.5385	31.0345	31.3043	24			0.0904687	1.07256	0.857913	1.4705	-0.0324519	0.311699
4	69	55.8621	37.5	32.7273	32.1429	28.8	25			0.15822	0.551158	0.323279	0.073131	0.392985	0.157747
5	79	73.6364	62.5	51.4286	47.3684	55.3846	26			0.0789628	0.487418	1.21658	0.773786	-1.5889	1.84526
6	61	54.9153	31.6901	32.7273	30	31.3043	27			0.0680281	0.646676	-0.064438	0.330005	-0.154248	0.193644
7	83	64.8	47.8723	38.5714	33.3333	27.6923	28			0.259448	0.613194	0.775469	0.726551	0.664057	-0.0132223
8	98	95.2941	64.2857	43.2	36	37.8947	28			0.0504467	1.59089	2.18597	1.1	-0.270083	0.503095
9	92	87.5676	68.1818	54	40.9091	55.3846	29			0.0767671	0.970717	1.67126	2.39669	-2.68885	1.71794
10	109	101.25	59.2105	45	42.8571	40	30			0.15716	2.16875	1.42832	0.363166	0.456664	0.540123
11	102	98.1818	59.2105	51.4286	47.3684	42.3529	30			0.0737202	1.97202	0.830429	0.773786	0.868047	0.689639
12	114	111.724	70.3125	56.8421	50	48	30			0.0495483	2.42362	1.65203	1.41016	0.378086	1.08333
13	118	111.724	53.5714	40	33.3333	34.2857	32			0.139054	3.0904	1.22482	0.943073	-0.124227	0.116906
14	91	83.0769	59.2105	43.2	34.6154	36	32			0.133027	1.09179	1.58145	1.28861	-0.188609	0.209877
15	108	101.25	60.8108	51.4286	40.9091	42.3529	32			0.13623	2.107	1.01568	1.87374	-0.231902	0.59396
16	102	98.1818	62.5	51.4286	40.9091	45	32			0.0737202	1.84331	1.21658	1.87374	-0.677944	0.772377
17	63	61.1321	40.1786	40	30	34.2857	33			0.0223639	0.682489	0.0138094	1.35031	-0.531463	0.0667517
18	103	101.25	59.2105	51.4286	45	37.8947	33			0.0344751	2.16875	0.830429	1.19579	1.13617	0.267755
19	77	75.3488	48.913	43.2	39.1304	36	34			0.0242624	1.05612	0.507567	0.646314	0.453686	0.108025
20	100	98.1818	54.878	49.0909	37.5	37.8947	34			0.0347541	2.13094	0.580327	1.93609	-0.0574095	0.216058
21	77	73.6364	48.913	43.2	45	37.8947	34			0.0488702	0.974096	0.507567	-0.30625	1.13617	0.216058
22	102	101.25	53.5714	43.2	40.9091	40	34			0.0147027	2.37322	0.968034	0.371694	0.141886	0.342593
23	116	108	64.2857	46.9565	45	45	34			0.17284	2.42134	1.85932	0.347058	0	0.670525
24	95	87.5676	52.3256	41.5385	37.5	34.2857	35			0.130876	1.58504	0.976584	0.615729	0.4451	-0.0381866
25	96	92.5714	54.878	46.9565	40.9091	45	36			0.0623583	1.78687	0.778053	1.025	-0.677944	0.5625
26	118	111.724	83.3333	51.4286	40.9091	55.3846	36			0.139054	1.78043	4.14694	1.87374	-2.68885	1.36686
27	91	87.5676	51.1364	34.8387	25	26.6667	37			0.0591166	1.6246	1.35146	1.13568	-0.166109	-0.50763
28	103	98.1818	62.5	51.4286	45	48	37			0.0934925	1.84331	1.21658	1.19579	-0.538194	0.721451
29	103	101.25	72.5806	60	52.9412	48	37			0.0344751	1.60224	1.60875	1.53787	0.96213	0.721451
30	87	72	56.25	49.0909	45	40	38			0.230035	0.649414	0.727378	0.74251	0.81983	0.12037
31	104	101.25	64.2857	51.4286	34.6154	42.3529	38			0.0544403	1.96724	1.43495	2.79065	-1.14882	0.269886
32	101	98.1818	68.1818	54	47.3684	42.3529	38			0.0541407	1.60459	1.67126	1.29675	0.868047	0.269886
33	83	77.1429	51.1364	54	45	45	38			0.0904687	1.07256	-0.290386	1.71875	0	0.448302
34	88	85.2632	57.6923	51.4286	42.8571	55.3846	38			0.0457363	1.26717	0.659244	1.55896	-2.37408	1.25267
35	101	95.2941	34.6154	34.8387	33.3333	36	39			0.108028	2.53432	-0.0149603	0.197964	-0.356653	-0.173611
36	89	70.4348	56.25	49.0909	47.3684	45	39			0.285488	0.577738	0.727378	0.320505	0.422005	0.388889
37	113	108	70.3125	54	47.3684	51.4286	39			0.106578	2.16054	1.95587	1.29675	-0.773786	0.867205
38	109	115.714	72.5806	60	52.9412	55.3846	39			-0.145524	2.61119	1.60875	1.53787	-0.510585	1.19325
39	83	72	59.2105	46.9565	47.3684	40	40			0.164448	0.539517	1.2548	-0.0749467	1.24184	0
40	81	75.3488	57.6923	49.0909	47.3684	42.3529	40			0.0852192	0.755223	0.885884	0.320505	0.868047	0.149515
41	101	98.1818	57.6923	51.4286	47.3684	45	40			0.0541407	2.02909	0.659244	0.773786	0.422005	0.327932
42	104	101.25	62.5	56.8421	50	51.4286	40			0.0544403	2.04003	0.651259	1.41016	-0.27951	0.806248
43	100	95.2941	64.2857	54	50	42.3529	41			0.0886411	1.59089	1.17347	0.802469	1.36232	0.0870151
44	77	72	47.8723	43.2	36	48	41			0.0718557	0.929861	0.410418	1.1	-1.94444	0.48071
45	95	90	62.5	49.0909	47.3684	45	42			0.0892168	1.3483	1.44322	0.320505	0.422005	0.201389
46	80	73.6364	54.878	49.0909	42.8571	48	42			0.0942984	0.775049	0.580327	1.10568	-0.901361	0.416667
47	108	104.516	72.5806	60	64.2857	72	42			0.07141	1.81831	1.60875	-1.02749	-2.02806	2.63889
48	102	98.1818	62.5	51.4286	52.9412	51.4286	44			0.0737202	1.84331	1.21658	-0.304534	0.304534	0.546989
49	109	104.516	62.5	54	52.9412	51.4286	44			0.0923398	2.2561	0.955102	0.218426	0.304534	0.546989
50	105	101.25	62.5	54	50	48	46			0.0745985	2.04003	0.955102	0.802469	0.378086	0.145062
51	98	90	72.5806	56.8421	50	51.4286	46			0.145062	0.91051	1.96463	1.41016	-0.27951	0.4081
52	95	87.5676	60.8108	60	52.9412	51.4286	47			0.130876	1.2764	0.0944779	1.53787	0.304534	0.336341
53	108	104.516	70.3125	63.5294	56.25	60	47			0.07141	1.92251	0.875638	1.68195	-0.840929	1.0733
54	90	85.2632	60.8108	60	45	51.4286	48			0.0800727	1.14836	0.0944779	3.03819	-1.19579	0.263039
55	104	101.25	68.1818	56.8421	52.9412	51.4286	48			0.0544403	1.80131	1.36741	0.826113	0.304534	0.263039
56	103	101.25	77.5862	67.5	60	60	49			0.0344751	1.36058	1.41143	1.84462	0	0.925154
57	98	95.2941	70.3125	67.5	64.2857	65.4545	53			0.0504467	1.33009	0.37384	0.817124	-0.292524	1.13835
58	100	98.1818	54.878	46.9565	40.9091	48	55			0.0347541	2.13094	0.778053	1.025	-1.21614	-0.556327
